# Supplementary material for: Selective breeding modifies mef2ca mutant incomplete penetrance by tuning the opposing Notch pathway
Source: PLoS Genet. 2019 Dec 2;15(12):e1008507. doi: 10.1371/journal.pgen.1008507 (PMC6907857; doi:10.1371/journal.pgen.1008507)
Supplement: S1 Data — For qPCR data, all CT and mean 2-ΔΔCT values are shown. Exact p-values from statistical significance tests (t-test and Tukey’s HSD) are shown. Bolded values are statistically significant. For penetrance data, all scoring data is presented. Exact p-values from statistical significance tests (Fisher’s exact and FDR adjustments) are shown. (XLSX) [file pgen.1008507.s001.xlsx]

## Sheet: mef2ca 28hpf
						top value is ttest, bottom value is Tukey
			18s	mef2ca			mef2cb			mef2aa			mef2ab			mef2b			mef2d			dlx5a			jag1b			hey1			her6
			CT	CT	2-DDCT	p value	CT	2-DDCT	p value	CT	2-DDCT	p value	CT	2-DDCT	p value	CT	2-DDCT	p value	CT	2-DDCT	p value	CT	2-DDCT	p value	CT	2-DDCT	p value	CT	2-DDCT	p value	CT	2-DDCT	p value
	Low Mut 1	28 hpf`	19.9313	30.3567	0.206418	ttest=0.005 tukey=0.003	30.4029	0.383759	ttest=0.1 tukey=0.1	29.6666	0.974528	ttest=0.6 tukey=0.6	26.2951	0.985107	ttest=0.6 tukey=0.6	31.7838	0.899725	ttest=0.3 tukey=0.4	32.6671	1.13881	ttest=0.3 tukey=0.3	20.5946	0.846375	ttest=0.01 tukey=0.02	29.7389	0.739355	ttest=0.2 tukey=0.2	27.5652	0.945215	ttest=0.3 tukey=0.3	27.414	0.718357	ttest=0.2 tukey=0.2
			20.6169	29.8878			30.4182			29.3139			26.4393			31.1878			32.217			20.5573			29.6346			27.2913			26.9103
			20.3292	30.5184			30.8454			29.3715			26.1628			31.8778			32.3207			20.5352			29.5463			27.3365			26.8155
	Low Mut 2	28 hpf`	20.2095	30.7144	0.133931		30.4749	0.315402		29.382	1.02267		26.3669	0.990928		31.8496	0.806439		32.0124	1.33051		20.7956	0.778259		29.8592	0.55326		27.6957	0.624671		27.2503	0.613207
			20.2615	30.8937			30.7635			29.3717			26.2742			31.4282			32.1441			20.5102			29.587			27.6607			26.7486
			20.148	30.7002			31.0299			29.1221			25.9866			31.7185			32.2251			20.5041			29.7857			27.6645			26.8538
	Low Mut 3	28 hpf`	20.0364	29.6144	0.317484		29.6052	0.822616		28.8892	1.22548		25.9863	0.893396		30.985	0.942676		31.5452	1.68416		20.4373	0.754128		29.1905	0.927455		27.1483	0.93174		26.8998	0.766984
			20.2106	29.2337			29.2714			28.9178			26.31			31.6319			31.4755			20.6128			28.9163			26.9594			26.2673
			20.0851	29.4551			28.9714			28.9853			26.5148			31.4645			31.4584			20.5971			28.7931			27.0787			26.6302
	Low WT 1	28 hpf`	20.0058	27.7303	0.966229		28.8204	1.3139		29.2943	0.92693		25.7785	1.11014		31.3955	0.860964		32.951	0.627705		19.9358	0.997298		29.2858	0.932327		27.3839	0.904478		27.3681	0.613878
			19.9163	27.7565			28.3274			29.2601			25.7722			31.1605			32.7686			19.9105			29.2091			27.1855			26.5556
			19.9619	27.536			28.2239			29.0132			25.823			31.4028			32.1833			20.1482			28.9379			27.3063			27.524
	Low WT 2	28 hpf`	19.8629	27.4014	1.19429		28.281	1.5413		29.283	0.852987		25.9898	0.833933		31.0782	1.01868		32.5738	0.798194		19.6731	1.15116		29.2808	0.829864		27.0781	0.85836		26.2565	0.855667
			19.9623	27.2851			28.1207			29.2591			26.2041			31.2431			32.6519			19.7494			28.9317			27.1206			26.4432
			19.7984	27.1588			27.9681			29.1142			26.1664			30.6923			32.779			19.6803			28.7794			26.9369			26.162
	Low WT 3	28 hpf`	20.1691	27.5314	1.26122		29.4169	0.776644		29.0293	1.21959		26.5822	0.894848		30.7646	1.35256		31.5643	1.55565		20.492	0.981518		29.1773	1.59132		27.2351	1.28108		27.4602	1.2003
			20.2826	27.6242			29.5482			29.0018			26.4577			31.2758			31.5927			20.2362			28.751			27.2691			26.4069
			20.2957	27.5688						29.2039			26.1625			30.8627			31.4914			20.204			28.5851			27.2138			26.1428
	Low WT 4	28 hpf`	20.1031	28.3573	0.691708		29.6407	0.596544		29.176	1.04586		25.7836	1.22065		31.2141	0.870977		31.7343	1.28966		20.2556	0.89359		29.8276	0.918226		27.544	1.00893		26.0811	1.78935
			20.067	28.207			29.6334			28.9963			25.6389			31.3947			31.9495			20.2302			30.4358			27.5561			25.9018
			19.9769	28.1649			29.7118			29.1252			25.8089			31.5718			32.07			20.2353			28.932			27.6166			25.9636
	High Mut 1	28 hpf`	20.7424	32.0657	0.242429	ttest=0.06 tukey=0.1	30.923	0.413763	ttest=0.3 tukey=0.3	29.916	1.66427	ttest=.01 tukey=0.001	29.879	1.17824	ttest=0.5 tukey=0.6	32.7048	1.30041	ttest=0.8 tukey=0.8	32.8091	3.39761	ttest=0.04 tukey=0.01	21.3193	0.670558	ttest=0.03 tukey=0.06	30.564	1.57418	ttest=1.0 tukey=0.9	29.5093	1.75976	ttest=0.6 tukey=0.6	27.9484	0.93069	ttest=0.9 tukey=0.9
			20.5751	31.7226			30.8143			29.7885			29.5523			32.809			32.661			21.2561			30.4499			29.2378			27.2225
			20.6997	31.425			30.9315			29.7365			29.7077						32.956			21.2595			30.7116			29.2292			27.1598
	High Mut 2	28 hpf`	20.8512		reaction failed			reaction failed		30.0397	1.45469		30.5965	0.743477		33.0421	1.0735		33.3359	2.80078		21.3971	0.694283		31.9606	0.876909		29.8175	1.32337		27.5295	1.14575
			20.6248							30.2979			30.605						33.0374			21.2884			31.1459			29.8891			27.0561
			20.7871							29.9484			30.1967			33.1909			33.3801			21.2481			31.4436			29.6834			26.9709
	High Mut 3	28 hpf`	20.575	30.9467	0.50298		30.0333	0.843394		30.1999	1.35008		30.2598	0.812764		33.7241	0.514334		33.0743	1.97146		20.8065	0.868642		31.8547	0.62434		30.2144	0.967054		27.4207	0.930557
			20.5772	30.753			29.9472			29.9195			30.0187			34.0786			33.7308			20.8959			31.4302			29.7119			27.0915
			20.7944	30.2936			29.9629			30.1673			30.4053			34.5167			34.354			20.9442			31.7269			29.9295			26.9907
	High WT 1	28 hpf`	20.3823	29.5708	0.97629		29.9331	0.848186		30.2971	0.980724		29.3369	1.15204		33.7523	0.947448		34.225	0.678351		20.4649	0.963914		30.6148	1.35147		29.3549	1.44761		26.8735	1.20091
			20.4454	29.2916			29.7647			30.2015			29.481			32.2549			35.2182			20.5785			30.6429			29.1002			26.5247
			20.398	29.4736			29.5277			30.4443			29.6226			33.2546			34.5045			20.4326			30.2276			29.4445			26.8016
	High WT 2	28 hpf`	20.505	29.0823	1.40239		29.9133	0.895865		30.0731	1.13278		29.252	1.2973		32.7303	1.2653		34.3445	1.11359		20.5899	0.921136		30.9268	1.3		29.7741	1.05772		27.3173	0.88095
			20.4236	29.0792			29.5976			30.3578			29.3856			32.1964			34.159			20.6327			30.5096			29.7679			27.1132
			20.4978	28.8109			29.6684			30.0956			29.4851			32.9835			34.0719			20.6471			30.4669			29.9454			27.3425
	High WT 3	28 hpf`	20.9026	31.219	0.455899		30.4969	0.746308		31.0743	0.813184		30.4391	0.760331			reaction failed		34.1595	1.59932		20.9523	0.835113		32.3144	0.521294		31.832	0.415296		27.7086	0.842492
			20.8074	30.9957			30.3923			30.8759			30.4471						34.3698			21.2291			32.199			31.2672			27.4974
			20.7973	30.727			30.1633			31.0847			30.6282						34.6572			21.2099						31.4357			27.7112
	High WT 4	28 hpf`	20.8188	29.1293	1.63207		28.9545	1.79136		30.3188	1.11873		30.6963	0.949874		33.0822	0.927053		34.5429	1.01996		20.6261	1.14267		31.6196	0.850828		29.5431	1.60497		27.1775	1.13458
			20.5964	28.9373			28.9716			30.4536			30.3573			33.5446			34.7162			20.5558			31.3859			29.4346			27.0853
			20.7543	28.9821			28.9785			30.5429			29.4508			30.5429			34.0821			20.5002			31.3214			29.4993			27.206
																						*all groups normalized to WT low also because that’s how presented in paper

## Sheet: mef2ca 48hpf
			18s	dlx5a			18s	jag1b			hey1			her6
			CT	CT	2-DDCT	p value	CT	CT	2-DDCT	p value	CT	2-DDCT	p value	CT	2-DDCT	p value
	Low Mut 1	28 hpf`	21.239	27.1993	0.681209	ttest=0.2 tukey=0.5	19.8249	28.4364	2.12632	ttest=0.05 tukey=0.1	27.9752	2.08858	ttest=0.05 tukey=0.1	25.7818	0.993092	ttest=0.3 tukey=0.6
			21.1189	27.0865			19.8816	27.5463			27.0369			25.9322
			21.1962	27.127			20.1172	27.3726			27.0775			25.9417
	Low Mut 2	28 hpf`	20.912	26.3806	0.901213		19.9316	28.5157	1.63106			1.57462		26.1822	0.740162
			20.725	26.3355			19.9494	27.9665			27.6728			26.1911
			20.8709	26.4388			19.9146	27.8656			27.7307			26.5507
	Low Mut 3	28 hpf`	21.4458	26.8586	0.937633		20.5442	28.3832	3.43743		27.1902	3.70426		26.5504	0.9417
			21.3071	26.8792			20.5042	27.3637			27.0262			26.2838
			21.3807	26.8696			20.5428	27.3177			26.989			26.8732
	Low WT 1	28 hpf`	20.9438	26.2342	1.0563	Low to High ttest=0.0004 tukey=0.0004	19.9454	28.8998	0.753726		28.2983	0.93953		26.4089	0.885938
			20.6832	26.1435			20.1609	29.8792			29.537			25.8524
			21.0349	26.2442			19.6309	28.962			27.8976			25.8635
	Low WT 2	28 hpf`	21.1093	26.5329	0.991298		20.8637	29.0916	1.5711		28.7305	1.2798		26.6555	1.3937
			21.3001	26.691			21.0416	29.8302			29.5655			26.0817
			21.2189	26.6417			20.5711	28.4902			28.57			26.1629
	Low WT 3	28 hpf`	22.1537	27.6519	0.957615		20.3454	29.2735	0.966051		28.8253	0.973147		26.3715	0.76978
			21.9437	27.5452			20.4112	29.4894			28.9073			26.7642
			22.1942	27.4821			19.978	28.7985			28.4384
	High Mut 1	28 hpf`	20.9785	26.854	0.735397	ttest=0.8 tukey=0.8	21.3617	29.6944	3.20397	ttest=0.04 tukey=0.07	27.9235	2.94681	ttest=0.04 tukey=0.1	26.7678	2.22065	ttest=0.04 tukey=0.08
			20.9499	26.7563			20.6428	28.1586			27.6821			26.3962
			20.9088	26.7542			20.6929	28.4842			27.5508			26.4068
	High Mut 2	28 hpf`	20.8973	27.5429	0.456156		21.129	30.2547	1.58907		28.7446	1.35489		27.3801	1.34253
			20.9633	27.4209			20.7913	29.0718			28.7874			26.9919
			20.8862	27.3801			20.6154	29.7218			28.8018			27.2114
	High Mut 3	28 hpf`	20.6304	26.82	0.594731		20.7763	28.9544	4.2523		27.3503	4.05112		26.532	2.49362
			20.8271	26.8445			21.5789	27.7633			27.2895			26.2989
			20.6879	26.9271			20.5472	28.4429			27.3202			26.4226
	High WT 1	28 hpf`	20.7024	26.7186	0.602184		20.6974	30.5581	1.19121		29.0567	0.859155		26.9251	1.49024
			20.8101	26.8598			21.291	29.4815			29.6904			26.9535
			20.5588	26.8889			20.2596				29.0267
	High WT 2	28 hpf`	20.8822	26.8429	0.572693		21.008	30.63	1.16046		28.9618	1.14027		27.699	0.864255
			20.6475	26.898			21.1878	29.7476			29.2387			28.6609
			20.5383	26.9361			20.5411				28.8639			27.5383
	High WT 3	28 hpf`	20.5949	26.5477	0.545004		20.9167	31.255	0.9181		29.4271	0.90794		27.6152	0.947128
			20.4973	26.9576			20.9595	29.7867			29.1898			27.9451
			20.5172	26.9668			20.5046				29.2467			27.4027
					*normalized to low wt

## Sheet: dlx5a 
			18s	dlx5a							18s	her6			hey1			jag1b
			CT	CT	2-DDCT	p value					CT	CT	2-DDCT	p value	CT	2-DDCT	p value	CT	2-DDCT	p value
	Mut 1	28 hpf`	20.32	29.768	0.14	0.0001			Mut 1	48 hpf	19.864	26.219	1.28	ttest=0.03 tukey=0.03	28.36	0.641	ttest=0.4 tukey=0.4	27.012	0.911	ttest=0.3 tukey=0.4
			20.255	29.623							19.813	26.293			28.441			26.985
			20.475	29.806							19.989	26.214			28.357			26.917
	Mut 2	28 hpf`	19.959	28.349	0.276				Mut 2	48 hpf	20.128	26.416	1.462		27.862	1.001		26.261	1.538
			19.963	28.346							20.016	26.139			27.915			26.488
			19.951	28.385							19.953	26.052			27.878			26.339
	Mut 3	28 hpf`	20.437	29.26	0.224				Mut 3	48 hpf	20.518	26.229	1.556		28.095	0.96		26.249	2.278
			20.536	29.248							20.517	26.673			28.39			26.357
			20.664	29.248							20.522	26.966			28.931			26.235
	WT 1	28 hpf`	20.195	26.409	1.044				WT 1	48 hpf	19.201	25.96	0.978		26.9	1.005		26.01	0.963
			19.828	26.413							19.078	25.774			26.977			26.381
			19.788	26.442							19.027	25.804			26.97			25.959
	WT 2	28 hpf`	19.366	25.962	0.948				WT 2	48 hpf	19.257	25.987	1.025		27.077	0.995		25.994	1.107
			19.309	25.935							19.284	25.914			27.138			26.182
			19.274	25.921							19.183	25.848			27.093			25.963
	WT 3	28 hpf`	19.345	25.878	1.01
			19.347	25.888
			19.395	25.918

## Sheet: jag1b 28hpf
			18s	her6			hey1
			CT	CT	2-DDCT	p value	CT	2-DDCT	p value
	Mut 1	28 hpf`	19.294	27.7859	0.568487	ttest=0.006 tukey=0.005	32.1837	0.832473	ttest=0.05 tukey=0.1
			19.2532	27.8829			31.9227
			19.195	27.8405			32.4201
	Mut 2	28 hpf`	19.1565	26.9566	0.756138		32.4075	0.691331
			19.2053	27.4385			31.9478
			18.8453	27.3935			32.4532
	Mut 3	28 hpf`	19.337	27.6454	0.667643			rxn failed
			19.1751	27.7548
			19.5154
	WT 1	28 hpf`	19.1698	26.6676	1.00324		31.4838	0.858199
			19.1636	26.8356			31.9619
			18.6161	26.7583			32.2097
	WT 2	28 hpf`	19.7649	27.0962	1.05042		31.9348	1.11036
			19.6312	27.1445			31.9054
			18.7724	27.0379			31.8253
	WT 3	28 hpf`	19.9918	26.9816	0.962052		31.1768	1.0993
			18.5479	26.9629			31.4258
			18.3667	26.503			31.9443

## Sheet: jag1b 48hpf
			18s	her6			hey1
			CT	CT	2-DDCT	p value	CT	2-DDCT	p value
	Mut 1	48 hpf	20.0621	27.5704	0.495565	ttest=0.009 tukey=0.01	31.4006	0.699269	ttest=0.008 tukey=0.02
			19.9913	27.7477			31.3208
			19.9837				31.2509
	Mut 2	48 hpf	19.9148	26.8149	0.808089		31.839	0.494699
			19.9392	26.9429			31.9261
			19.963				31.5144
	Mut 3	48 hpf	19.1128	25.6036	1.06354		30.2706	0.792851
			19.2418	25.8579			30.3126
			19.1941				30.3544
	Mut 4	48 hpf	19.9978	27.9438	0.43357		31.168	0.48
			20.0528	28.6622			30.941
			20.0223	28.4925			30.851
	Mut 5	48 hpf	20.0184	29.9643	0.204101		29.992	0.914
			19.9826	29.7218			29.92
			19.9339	28.7407			30.115
	Mut 6	48 hpf	20.2743	29.8835	0.180992		30.724	0.695
			20.3134	29.7996			30.773
			20.1823	29.7943			30.553
	WT 1	48 hpf	19.6431	26.5426	0.795758		30.5086	1.06629
			19.6668	26.6446			30.214
			19.586				30.2944
	WT 2	48 hpf	19.3969	25.6431	1.25781		30.1475	0.942719
			19.4141	25.712			30.2982
			19.3199				30.3302
	WT 3	48 hpf	20.4531	27.4347	1.08072		30.588	1.0757
			20.5103	27.4492			30.424
			20.3863	27.4375
	WT 4	48 hpf	19.9432	26.9018	0.981401		30.424	0.898
			19.8597	26.9391			30.804
			19.6299	26.9819
	WT 5	48 hpf	20.1027	27.0948	1.07759		30.579	1.119
			20.3112	27.1853			29.706
			20.1552	27.279			29.662
	WT 6	48 hpf	19.953	27.0287	0.882277		30.235	0.664
			19.9305	27.152			30.463
			19.8505	27.4319			30.52

## Sheet: penetrance
	full-sibling selectively-bred families	low-penetrance strain n=101 mutants	high-penetrance strain n=111 mutants				with phenotype	without phenotype	%	total	Fishers exact test p-value (low vs high)	p-value adjust (fdr)
	mef2ca- phenotype	penetrance					ectopic op bone				<0.0001	0.00012
	ectopic op bone:	0.06	0.89			high	99	12	89.1892	111
	ih joint fusion:	0.68	1			low	6	95	5.94059	101
	dysmorphic ch:	0.04	0.68				ih joint fusion				<0.0001	0.00012
	reduced mc:	0.14	0.84			high	111	0	100	111
	jaw joint fusion:	0.64	0.99			low	69	32	68.3168	101
	shortened sy:	1	1				dysmorphic ch				<0.0001	0.00012
						high	75	36	67.5676	111
						low	4	97	3.9604	101
							reduced mc				<0.0001	0.00012
						high	93	18	83.7838	111
						low	14	87	13.8614	101
							jaw joint fusion				<0.0001	0.00012
						high	110	1	99.0991	111
						low	65	36	64.3564	101
							shortened sy				1	1
						high	111	0	100	111
						low	101	0	100	101
	full-sibling high-penetrance family	mef2ca+/+ n=109	mef2ca+/- n=218				with phenotype	without phenotype	%	total	Fishers exact test p-value (wt vs het)	p-value adjust (fdr)
	mef2ca phenotype	penetrance					jaw joint fusion				0.1957	0.1957
	jaw joint fusion:	0	0.02			wt	0	109	0	109
	shortened sy:	0	0.03			het	4	214	1.83486	218
							shortened sy				0.0566	0.1132
						wt	0	109	0	109
						het	7	211	3.21101	218
	unselected background mef2ca+/+	dlx5a+/+ n=59	dlx5a+/- n=129	dlx5a -/- n=69			with phenotype	without phenotype	%	total	Fishers exact test p-value (wt vs het or mutant)	p-value adjust (fdr)	p-val adjust wtihin groups
	dlx5a phenotype	penetrance					jaw joint fusion
	jaw-joint fusion:	0	0.02	0.06		wt	0	59	0	59
	cartilage nubbins:	0	0.05	0.22		het	2	92	1.55039	129	0.3759	0.3759	0.3759
						mut	4	65	5.7971	69	0.081	0.134	0.162
							cartilage nubbins
						wt	0	59	0	59
						het	6	123	4.65116	129	0.1005	0.134	0.1005
						mut	15	54	21.7391	69	<0.0001	0.0004	0.0002
	mef2ca-/- partial low-penetrance strain	dlx5a+/+ n=31 mutants	dlx5a+/- n=74 mutants	dlx5a -/- n=33 mutants			with phenotype	without phenotype	%	total	Fishers exact test p-value (wt vs het or mutant)	p-value adjust (fdr)
	mef2ca- phenotype	penetrance					ectopic op bone
	ectopic op bone:	0.39	0.91	1		wt	12	19	38.7097	31
	ih joint fusion:	0.87	0.99	1		het	67	7	90.5405	74	<0.0001	0.00028	0.0002
	dysmorphic ch:	0.26	0.53	0.64		mut	33	0	100	33	<0.0001	0.00028	2e-05
	reduced mc:	0.29	0.69	0.94			ih joint fusion
	jaw joint fusion:	0.97	0.97	1		wt	27	4	87.0968	31
	shortened sy:	1	1	1		het	73	1	98.6486	74	0.0259	0.0444	0.045
						mut	33	0	100	33	0.045	0.0675	0.045
							dysmorphic ch
						wt	8	23	25.8065	31
						het	39	35	52.7027	74	0.0096	0.0192	0.00096
						mut	21	12	63.6364	33	0.0024	0.00576	0.0048
							reduced mc
						wt	9	22	29.0323	31
						het	51	23	68.9189	74	0.0002	0.0006	0.0002
						mut	31	2	93.9394	33	<0.0001	0.0004	2e-05
							jaw joint fusion
						wt	30	1	96.7742	31
						het	72	2	97.2973	74	0.6542	0.78504	0.6542
						mut	33	0	100	33	0.4844	0.645867	0.6542
							shortened sy
						wt	31	0	100	31
						het	74	0	100	74	1	1	1
						mut	33	0	100	33	1	1	1
	mef2ca+/- partial low-penetrance strain	dlx5a+/+ n=39	dlx5a+/- n=80	dlx5a -/- n=36			with phenotype	without phenotype	%	total	Fishers exact test p-value (wt vs het or mutant)	p-value adjust (fdr)
	dlx5a phenotype	penetrance					jaw joint fusion
	jaw-joint fusion:	0	0.01	0.19		wt	0	39	0	39
	cartilage nubbins:	0	0.01	0.08		het	1	79	1.25	80	0.6723	0.6723	0.6723
						mut	7	29	19.4444	36	0.0042	0.0168	0.0084
							cartilage nubbins
						wt	0	39	0	39
						het	1	79	1.25	80	0.6723	0.6723	0.6723
						mut	3	33	8.33333	36	0.1057	0.2114	0.2114
	mef2ca-/- high-penetrance strain	control (DMSO) n=31 mutants	Notch inhibitor (DBZ) n=56 mutants				with phenotype	without phenotype	%	total	Fishers exact test p-value (DMSO vs DBZ)	p-value adjust (fdr)
	mef2ca- phenotype	penetrance					ectopic op bone
	ectopic op bone:	0.87	0.25			DMSO	27	4	87.0968	31
	ih joint fusion:	1	0.61			DBZ	14	42	25	56	<0.0001	0.0003
	dysmorphic ch:	0.61	0.3				ih joint fusion
	reduced mc:	0.65	0.5			DMSO	31	0	100	31
	jaw joint fusion:	0.97	1			DBZ	34	22	60.7143	56	<0.0001	0.0003
	shortened sy:	1	1				dysmorphic ch
						DMSO	19	12	61.2903	31
						DBZ	17	39	30.3571	56	0.005	0.01
							reduced mc
						DMSO	20	11	64.5161	31
						DBZ	28	28	50	56	0.1402	0.2103
							jaw joint fusion
						DMSO	30	1	96.7742	31
						DBZ	56	0	100	56	0.3563	0.42756
							shortened sy
						DMSO	31	0	100	31
						DBZ	56	0	100	56	1	1
	mef2ca-/- unselected strain	jag1b+/+ n=25 mutants	jag1b+/- n=48 mutants	jag1b-/- n=38 mutants			with phenotype	without phenotype	%	total	Fishers exact test p-value (wt vs het or mutant)	p-value adjust (fdr)
	mef2ca- phenotype	penetrance					ectopic op bone
	ectopic op bone:	1	0.35	0.08		wt	25	0	100	25
	ih joint fusion:	1	0.83	0.79		het	17	31	35.4167	48	<0.0001	0.0004	0.0002
	dysmorphic ch:	0.6	0.31	0.13		mut	3	35	7.89474	38	<0.0001	0.0004	0.0002
	reduced mc:	0.84	0.44	0.66			ih joint fusion
	jaw joint fusion:	1	0.98	1		wt	25	0	100	25
	shortened sy:	1	1	1		het	40	8	83.3333	48	0.0281	0.0481714	0.0281
						mut	30	8	78.9474	38	0.0126	0.03024	0.0252
							dysmorphic ch
						wt	15	10	60	25
						het	15	33	31.25	48	0.0172	0.0344	0.0172
						mut	5	33	13.1579	38	0.0001	0.0004	0.0002
							reduced mc
						wt	21	4	84	25
						het	21	27	43.75	48	0.0008	0.0024	0.0016
						mut	25	13	65.7895	38	0.0947	0.14205	0.00947
							jaw joint fusion
						wt	25	0	100	25
						het	47	1	97.9167	48	0.6575	0.876667	1
						mut	38	0	100	38	1	1	1
							shortened sy
						wt	25	0	100	25
						het	48	0	100	48	1	1	1
						mut	38	0	100	38	1	1	1
	mef2ca-/- low-penetrance strain	control (DMSO) n=14 mutants	NMD inhibitor (NMDi14) n=10 mutants				with phenotype	without phenotype	%	total	Fishers exact test p-value (DMSO vs NMDI)	p-value adjust (fdr)
	mef2ca- phenotype	penetrance					ectopic op bone
	ectopic op bone:	0.14	0			DMSO	2	12	14.2857	14	0.3297	0.8778
	ih joint fusion:	0.71	0.6			NMDI	0	10	0	10
	dysmorphic ch:	0	0				ih joint fusion
	reduced mc:	0	0			DMSO	10	4	71.4286	14	0.4389	0.8778
	jaw joint fusion:	0.93	0.8			NMDI	6	4	60	10
	shortened sy:	1	1				dysmorphic ch
						DMSO	0	14	0	14	1	1
						NMDI	0	10	0	10
							reduced mc
						DMSO	0	14	0	14	1	1
						NMDI	0	10	0	10
							jaw joint fusion
						DMSO	13	1	92.8571	14	0.3706	0.8778
						NMDI	8	2	80	10
							shortened sy
						DMSO	14	0	100	14	1	1
						NMDI	10	0	100	10
							with phenotype	without phenotype	%	total
							dysmorphic ch
						Initial score	10	7	58.8235	17
						Blinded 1	10	7	58.8235	17
						Blinded 2	10	7	58.8235	17
						Blinded 3	10	7	58.8235	17
						Blinded avg	10	7	58.8235
							reduced mc
						Initial score	9	8	52.9412	17
						Blinded 1	9	8	52.9412	17
						Blinded 2	9	8	52.9412	17
						Blinded 3	9	8	52.9412	17
						Blinded avg	9	8	52.9412
	mef2ca-/- unselected strain	control (DMSO) 18-48 hpf n=7 mutants	Notch inhibitor (DBZ) 18-30 hpf n=7 mutants	Notch inhibitor (DBZ) 30-48 hpf n=6 mutants			with phenotype	without phenotype	%	total	Fishers exact test p-value (DMSO vs 18-30 and DMSO vs 30-48)	p-value adjust (fdr)
	mef2ca- phenotype	penetrance					ectopic op bone
	ectopic op bone:	0.86	0.86	0.17		DMSO	6	1	85.7143	7
	ih joint fusion:	1	1	1		18-30 DBZ	6	1	85.7143	7	0.7692	1	0.7692
	dysmorphic ch:	0.86	0.29	0		30-48 DBZ	1	5	16.6667	6	0.0251	0.1506	0.0502
	reduced mc:	0.71	0.57	0.33			ih joint fusion
	jaw joint fusion:	1	1	1		DMSO	7	0	100	7
	shortened sy:	1	1	1		18-30 DBZ	7	0	100	7	1	1	1
						30-48 DBZ	6	0	100	6	1	1	1
							dysmorphic ch
						DMSO	6	1	85.7143	7
						18-30 DBZ	2	5	28.5714	7	0.0513	0.2052	0.0513
						30-48 DBZ	0	6	0	6	0.0041	0.0492	0.0082
							reduced mc
						DMSO	5	2	71.4286	7
						18-30 DBZ	4	3	57.1429	7	0.5	1	0.5
						30-48 DBZ	2	4	33.3333	6	0.2086	0.6258	0.4172
							jaw joint fusion
						DMSO	7	0	100	7
						18-30 DBZ	7	0	100	7	1	1	1
						30-48 DBZ	6	0	100	6	1	1	1
							shortened sy
						DMSO	7	0	100	7
						18-30 DBZ	7	0	100	7	1	1	1
						30-48 DBZ	6	0	100	6	1	1	1
	jag1b-/- unselected strain	mef2ca+/+ n=19 mutants	mef2ca+/- n=37 mutants	mef2ca-/- n=17 mutants			with phenotype	without phenotype	%	total	Fishers exact test p-value (wt vs het or mutant)	p-value adjust (fdr)
	jag1b- phenotype	penetrance					small op
	small op bone:	0.89	0.78	0.53		wt	17	2	89.4737	19
	enlarged foramen:	0.95	0.78	0.65		het	29	8	78.3784	37	0.2616	0.5232	0.2616
	posterior pq	1	1	1		mut	9	8	52.9412	17	0.0182	0.301867	0.0364
	pinched hs:	1	1	1			enlarged foramen
						wt	18	1	94.7368	19
						het	29	8	78.3784	37	0.1132	0.301867	0.1132
						mut	11	6	64.7059	17	0.0305	0.244	0.061
							posterior pq
						wt	19	0	100	19
						het	37	0	100	37	1	1	1
						mut	17	0	100	17	1	1	1
							pinched hs
						wt	19	0	100	19
						het	36	1	97.2973	37	1	1	1
						mut	17	0	100	17	1	1	1
	mef2ca-/- unselected strain	dlx5a+/+ jag1b+/+ n=21 mutants	dlx5a+/- jag1b+/+ n=33 mutants	dlx5a-/- jag1b+/+ n=17 mutants	dlx5a-/- jag1b+/- n=17 mutants	dlx5a-/- jag1b-/- n=7 mutants			with phenotype	without phenotype	%	total	Fishers exact test p-value (vs mef2ca-mut;dlx5a-wt;jag1b-wt)	p-value adjust (fdr)
	mef2ca- phenotype	penetrance							ectopic op bone
	ectopic op bone:	0.71	1	1	0.71	0		d-wt;j-wt	15	6	71.4286	21
	ih joint fusion:	1	1	1	1	1		d-het;j-wt	33	0	100	33	0.0103	0.0618	0.0206
	dysmorphic ch:	0.62	0.76	0.94	0.24	0		d-mut;j-wt	17	0	100	17	0.0197	0.0788571	0.0262667
	reduced mc:	0.62	0.82	1	0.82	0.71		d-mut;j-het	12	5	70.5882	17	0.6165	1	0.6165
	jaw joint fusion:	1	1	1	1	1		d-mut;j-mut	0	7	0	7	0.0014	0.0336	0.0056
	shortened sy:	1	1	1	1	1			ih joint fusion
								d-wt;j-wt	21	0	100	21
								d-het;j-wt	33	0	100	33	1	1	1
								d-mut;j-wt	17	0	100	17	1	1	1
								d-mut;j-het	17	0	100	17	1	1	1
								d-mut;j-mut	7	0	100	7	1	1	1
									dysmorpic ch
								d-wt;j-wt	13	8	61.9048	21
								d-het;j-wt	25	8	75.7576	33	0.2166	0.51984	0.2166
								d-mut;j-wt	16	1	94.1176	17	0.023	0.0788571	0.0306667
								d-mut;j-het	4	13	23.5294	17	0.0198	0.0788571	0.0306667
								d-mut;j-mut	0	7	0	7	0.0054	0.0432	0.0216
									reduced mc
								d-wt;j-wt	13	8	61.9048	21
								d-het;j-wt	27	6	81.8182	33	0.096	0.288	0.192
								d-mut;j-wt	17	0	100	17	0.0042	0.0432	0.0168
								d-mut;j-het	14	3	82.3529	17	0.1535	0.409333	0.204667
								d-mut;j-mut	5	2	71.4286	7	0.5093	1	0.5093
									jaw joint fusion
								d-wt;j-wt	21	0	100	21
								d-het;j-wt	33	0	100	33	1	1	1
								d-mut;j-wt	17	0	100	17	1	1	1
								d-mut;j-het	17	0	100	17	1	1	1
								d-mut;j-mut	7	0	100	7	1	1	1
									shortened sy
								d-wt;j-wt	21	0	100	21
								d-het;j-wt	33	0	100	33	1	1	1
								d-mut;j-wt	17	0	100	17	1	1	1
								d-mut;j-het	15	2	88.2353	17	1	1	1
								d-mut;j-mut	7	0	100	7	1	1	1
